# Supplementary material for: Baseline Levels and Temporal Stability of 27 Multiplexed Serum Cytokine Concentrations in Healthy Subjects
Source: PLoS One. 2013 Dec 12;8(12):e76091. doi: 10.1371/journal.pone.0076091 (PMC3861126; doi:10.1371/journal.pone.0076091)
Supplement: Table S1 — Standard concentrations. (XLSX) [file pone.0076091.s001.xlsx]

## Sheet: Online Table 1
	Table S1
	Standard Concentrations
PDGF-BB		S1	S2	S3	S4	S5	S6	S7	S8		IL-15		S1	S2	S3	S4	S5	S6	S7	S8
	Expected conc	26518.8	6629.7	1657.43	414.355	103.586	25.8955	6.47545	1.77091			Expected conc	27808	6952	1738	434.5	108.626	27.1564	6.78545	1.7
	Observed conc	25234.5	6503.85	1669.99	422.64	105.957	25.8868	6.4045	2.35429			Observed conc	19595.3	7530.2	1664.39	443.2	109.031	26.96	7.01727	1.53692
	CV	12.3617	7.58611	6.59762	11.925	10.265	9.8681	8.971	13.1229			CV	14.3	9.845	5.5695	4.34091	5.3995	7.69524	10.6443	11.8464
IL-1b		S1	S2	S3	S4	S5	S6	S7	S8		IL-17		S1	S2	S3	S4	S5	S6	S7	S8
	Expected conc	33816.3	8454.07	2113.51	528.38	132.096	33.0236	8.25455	2.36455			Expected conc	25019.2	6254.8	1563.7	390.923	97.7309	24.43	6.10727	1.52818
	Observed conc	22097	8493.79	2176.51	522.055	133.205	32.9727	8.60318	2.31095			Observed conc	24804.7	6273.69	1559.19	405.707	98.3341	24.5509	6.035	1.442
	CV	7.18	10.8631	11.6229	6.02864	12.3914	9.45381	14.204	10.7878			CV	6.71722	10.9063	6.4885	8.97091	8.9605	6.40905	5.60048	5.842
IL-1Rα		S1	S2	S3	S4	S5	S6	S7	S8		Eotaxin		S1	S2	S3	S4	S5	S6	S7	S8
	Expected conc	68370.3	17092.6	4273.14	1068.29	267.073	66.7673	16.6891	3.86			Expected conc	25052.7	6263.18	1565.8	391.451	97.86	24.4664	6.11909	1.52818
	Observed conc	67548.5	17252.3	4258.5	1069.18	268.512	67.245	16.8841	4.42			Observed conc	23193.8	6659.05	1523.87	402.627	97.2773	24.5686	6.45778	1.63
	CV	7.86263	6.25895	6.20333	5.73818	7.79211	8.60176	11.1656	18.1217			CV	12.9033	7.86882	7.12333	9.96714	10.415	9.221	9.53353	19.8067
IL-2		S1	S2	S3	S4	S5	S6	S7	S8		FGF-b		S1	S2	S3	S4	S5	S6	S7	S8
	Expected conc	19624.2	4906.05	1226.51	306.63	76.66	19.1627	4.78909	1.06182			Expected conc	19410.3	4852.57	1213.14	303.285	75.8209	18.9591	4.73818	1.18727
	Observed conc	17882.9	5335.03	1173.13	313.452	75.7132	19.3114	4.86864	0.956364			Observed conc	10121.7	4804.34	1203.1	307.636	76.2	18.7695	5.0425	1.89538
	CV	12.136	14.3235	9.95667	6.07714	11.6543	8.53667	12.0252	13.6036			CV	8.40417	9.84167	6.89	10.1573	7.11158	9.02762	11.9116	10.8091
IL-4		S1	S2	S3	S4	S5	S6	S7	S8		G-CSF		S1	S2	S3	S4	S5	S6	S7	S8
	Expected conc	3710.91	927.727	231.932	57.9855	14.4964	3.62182	0.902727	0.26			Expected conc	30145	7536.25	1884.06	471.014	117.751	29.4364	7.35909	1.83727
	Observed conc	3531.15	947.558	231.072	58.8464	14.2655	3.73591	0.8935	0.299091			Observed conc	30805.9	7572.81	1904.24	474.228	116.647	30.1395	7.419	1.71909
	CV	8.85813	8.06389	6.39238	7.98545	7.629	8.54105	11.7924	9.66286			CV	6.83588	8.83824	7.97143	10.4662	8.837	8.67048	12.1541	10.1925
IL-5		S1	S2	S3	S4	S5	S6	S7	S8		GM-CSF		S1	S2	S3	S4	S5	S6	S7	S8
	Expected conc	31509.3	7877.32	1969.33	492.336	123.083	30.7745	7.69091	2.03182			Expected conc	12791.2	3197.8	799.446	199.862	49.9627	12.4918	3.12273	0.780909
	Observed conc	25001.9	8316.54	1920.44	504.356	127.344	30.8695	8.01818	2.0265			Observed conc	12757.9	3212.59	798.532	200.901	49.4977	12.915	3.53533	1.3925
	CV	4.39	8.26118	6.625	8.152	12.1785	10.5132	17.9505	13.24			CV	6.82294	7.44667	5.275	5.29524	5.0655	6.71333	10.5931	8.97714
IL-6		S1	S2	S3	S4	S5	S6	S7	S8		IFN-γ		S1	S2	S3	S4	S5	S6	S7	S8
	Expected conc	26824.2	6706.05	1676.51	419.132	104.779	26.1936	6.55	1.75818			Expected conc	26966.6	6741.66	1685.42	421.356	105.338	26.3382	6.58091	1.64909
	Observed conc	32467.9	6955.51	1667.84	426.08	104.969	25.9959	6.90909	1.65619			Observed conc	26875.4	6736.93	1659.64	458.357	120.541	24.2071	5.5775	1.62
	CV	12.4988	9.37211	5.83316	6.57409	8.445	9.67318	12.7358	9.37733			CV	13.9295	13.4595	9.67381	6.23545	13.9143	10.149	15.2656	10.5433
IL-7		S1	S2	S3	S4	S5	S6	S7	S8		IP-10		S1	S2	S3	S4	S5	S6	S7	S8
	Expected conc	31708	7927	1981.75	495.435	123.859	30.9645	7.74364	1.93455			Expected conc	43195.7	10798.9	2699.74	674.934	168.731	42.1864	10.5455	2.63727
	Observed conc	26798.1	7927.44	1971.04	519.473	123.206	31.6895	8.13318	1.93167			Observed conc	42421.8	11043.9	2683.35	685.415	167.904	42.9191	10.75	2.85667
	CV	12.83	12.2035	6.214	10.58	12.109	11.04	12.6514	6.98667			CV	10.7272	8	8.34952	12.0236	11.6884	11.3884	13.1367	19.1633
IL-8		S1	S2	S3	S4	S5	S6	S7	S8		MCP-1		S1	S2	S3	S4	S5	S6	S7	S8
	Expected conc	25576.8	6394.2	1598.55	399.642	99.9055	24.9764	6.24909	1.55727			Expected conc	23899.7	5974.93	1493.73	373.435	93.3582	23.3382	5.83455	1.45636
	Observed conc	21525	7055.7	1530.49	421.378	101.186	24.755	6.59864	1.48227			Observed conc	14743.2	5990.47	1475.92	377.887	93.4345	23.4777	5.74455	1.54214
	CV	9.41	5.31667	6.95476	5.81591	9.038	10.8159	13.141	12.0178			CV	30.6167	12.2359	6.08048	6.02591	11.7367	8.93545	10.8305	14.0175
IL-9		S1	S2	S3	S4	S5	S6	S7	S8		MIP-1α		S1	S2	S3	S4	S5	S6	S7	S8
	Expected conc	24213.1	6053.27	1513.32	378.33	94.58	23.65	5.91273	1.47545			Expected conc	18359.5	4589.89	1147.47	286.868	71.7145	17.9273	4.48455	1.11727
	Observed conc	24276.3	6067.04	1514.37	381.611	94.5141	23.8936	5.75409	1.792			Observed conc	8844.2	3869.9	1232.22	278.821	72.7795	17.8473	4.59182	1.11429
	CV	7.54	4.735	5.7825	5.83091	6.5425	9.18952	8.46318	7.205			CV	39.39	11.2462	6.5865	7.17364	7.6915	10.7833	10.4455	8.82786
IL-10		S1	S2	S3	S4	S5	S6	S7	S8		MIP-1β		S1	S2	S3	S4	S5	S6	S7	S8
	Expected conc	25393.5	6348.39	1587.1	396.773	99.1945	24.7982	6.19818	1.54818			Expected conc	15659.1	3914.77	978.695	244.677	61.1655	15.29	3.82364	0.956364
	Observed conc	21319.1	7101.02	1547.06	397.913	101.72	24.81	6.26818	1.559			Observed conc	13144.8	3934.99	994.63	243.246	61.9645	15.2841	3.96182	0.950833
	CV	18.4563	13.6516	5.85571	7.36955	14.429	8.71136	11.2226	11.0556			CV	6.59	6.86	4.94737	7.68727	8.3805	10.2733	8.3395	10.2062
IL-12p70		S1	S2	S3	S4	S5	S6	S7	S8		RANTES		S1	S2	S3	S4	S5	S6	S7	S8
	Expected conc	39334.3	9833.57	2458.39	614.6	153.649	38.4145	9.60273	2.39909			Expected conc	26564	6641	1660.25	415.062	103.766	25.9455	6.48545	1.62
	Observed conc	37994.1	10288.3	2383.42	631.776	155.315	37.8755	9.85409	2.40737			Observed conc	23035.5	6161.38	1688.78	410.72	104.71	25.9455	6.31545	2.26
	CV	9.06529	7.06588	6.38619	8.38727	7.894	9.4245	11.8005	9.58687			CV	3.055	3.78	5.525	8.66571	8.88263	10.5944	12.322	7.81143
IL-13		S1	S2	S3	S4	S5	S6	S7	S8		TNF-α		S1	S2	S3	S4	S5	S6	S7	S8
	Expected conc	40727	10181.8	2545.44	636.362	159.093	39.7718	9.94545	2.48545			Expected conc	91797.3	22949.3	5737.33	1434.33	358.585	89.6436	22.4118	5.60455
	Observed conc	24733.3	10303.2	2529.57	624.677	164.147	40.0364	10.1618	2.456			Observed conc	86201.3	23531.4	5625.01	1476.68	365.892	88.1759	23.0086	5.14733
	CV	11.8033	7.23875	5.628	8.16333	10.646	10.3219	13.9462	13.9319			CV	10.355	12.6083	12.035	8.64318	13.6623	8.15238	10.2135	13.2963
											VEGF		S1	S2	S3	S4	S5	S6	S7	S8
												Expected conc	33582	8395.5	2098.88	524.721	131.179	32.7973	8.19545	2.04636
												Observed conc	33862.7	8509.46	2070.91	547.858	129.943	32.3255	8.94318	2.17308
												CV	11.763	9.59789	7.3119	8.13136	7.7945	8.42773	9.16476	8.65154
