# Supplementary material for: Baseline Levels and Temporal Stability of 27 Multiplexed Serum Cytokine Concentrations in Healthy Subjects
Source: PLoS One. 2013 Dec 12;8(12):e76091. doi: 10.1371/journal.pone.0076091 (PMC3861126; doi:10.1371/journal.pone.0076091)
Supplement: Table S2 — Detection limit for standard. (XLSX) [file pone.0076091.s002.xlsx]

## Sheet: Online Table 2
	Table S2
		Lower Detection Limit for Standard					Upper Detection limit for Standard
		Mean	SE	CV			Mean	SE	CV
		(pg/mL)	(pg/mL)	(%)			(pg/mL)	(pg/mL)	(%)
	PDGF-BB	6.40318	1.11255	0.173749		PDGF-BB	25580.3	1412.07	0.0552015
	IL-1b	2.56864	0.278456	0.108406		IL-1b	7618.37	925.142	0.121436
	IL-1Rα	12.1355	1.54963	0.127695		IL-1Rα	67548.5	4646.93	0.068794
	IL-2	2.88955	0.446702	0.154593		IL-2	15789.6	1288.78	0.0816218
	IL-4	0.781364	0.188245	0.240918		IL-4	3192.6	204.581	0.0640798
	IL-5	2.67636	0.452763	0.169171		IL-5	10305.2	1339.94	0.130025
	IL-6	1.84682	0.207232	0.11221		IL-6	29147.4	6037.36	0.207132
	IL-7	2.87682	0.452288	0.157218		IL-7	17877.6	2009.94	0.112427
	IL-8	1.48227	0.0265468	0.0179095		IL-8	17145.2	1888.74	0.110161
	IL-9	3.92682	0.480423	0.122344		IL-9	22570.4	1231.21	0.0545496
	IL-10	2.05955	0.346479	0.168231		IL-10	15095.8	1672.47	0.110791
	IL-12p70	3.38818	0.54497	0.160844		IL-12p70	35583.3	1848.64	0.0519524
	IL-13	3.20136	0.523623	0.163563		IL-13	12330.5	1343.57	0.108963
	IL-15	3.65045	0.556705	0.152503		IL-15	9431.06	1469.13	0.155776
	IL-17	4.99364	0.447611	0.0896362		IL-17	23998.4	1054.02	0.0439204
	Eotaxin	9.135	1.6749	0.18335		Eotaxin	16879.3	1938.89	0.114868
	FGF-b	3.1	0.559781	0.180575		FGF-b	8856.41	465.317	0.0525401
	G-CSF	6.27545	1.59507	0.254176		G-CSF	28733	1631.3	0.0567743
	GM-CSF	5.79409	1.07848	0.186135		GM-CSF	11866.6	647.765	0.0545872
	IFN-γ	40.2164	9.95208	0.247463		IFN-γ	25921	1213.69	0.0468227
	IP-10	19.345	3.34401	0.172862		IP-10	40999.5	1529.3	0.0373004
	MCP-1	2.81091	0.409495	0.145681		MCP-1	8108.64	1326.89	0.163639
	MIP-1α	2.52727	0.412075	0.163051		MIP-1α	3451.55	741.499	0.214831
	MIP-1β	2.33909	0.357675	0.152912		MIP-1β	4764.42	796.637	0.167205
	RANTES	5.05818	1.06356	0.210265		RANTES	7171.82	1186.2	0.165397
	TNF-α	11.9173	1.90287	0.159673		TNF-α	71526.7	7762.98	0.108533
	VEGF	5.24045	0.913121	0.174245		VEGF	33862.7	673.689	0.0198947
	Table S2- Detection limit for standard.
	Summary table of the lower and upper detection limits for each of the 27 standards.
	Concentrations are presented as a mean (n=22), standard error of the mean (SEM), and the percentage coefficient of variation.
	ND = Not Detectable
	%CV = percentage of variation of the mean.
	SEM = standard error of the mean
