# Supplementary material for: Baseline Levels and Temporal Stability of 27 Multiplexed Serum Cytokine Concentrations in Healthy Subjects
Source: PLoS One. 2013 Dec 12;8(12):e76091. doi: 10.1371/journal.pone.0076091 (PMC3861126; doi:10.1371/journal.pone.0076091)
Supplement: Table S3 — Internal control bridge sample. (XLSX) [file pone.0076091.s003.xlsx]

## Sheet: Online Table 3
	Table S3
		Internal Control Bridge Sample
		Mean	SE	CV
		(pg/mL)	(pg/mL)	(%)
	PDGF-BB	283.418	57.9389	0.204429
	IL-1b	33.6378	5.40216	0.160598
	IL-1Rα	180.974	24.809	0.137085
	IL-2	88.9011	18.5973	0.209191
	IL-4	3.25333	0.444841	0.136734
	IL-5	21.9033	3.83059	0.174886
	IL-6	50.8078	8.15813	0.160569
	IL-7	43.8344	9.46013	0.215815
	IL-8	7.47111	2.68782	0.359761
	IL-9	68.495	9.825	0.143441
	IL-10	28.47	4.28631	0.150555
	IL-12p70	79.9067	15.4308	0.19311
	IL-13	55.8033	8.86947	0.158942
	IL-15	76.1811	15.4072	0.202244
	IL-17	41.6067	3.7985	0.0912954
	Eotaxin	174.343	43.4565	0.249258
	FGF-b	42.2222	13.1261	0.310881
	G-CSF	40.43	6.29532	0.155709
	GM-CSF	230.517	31.8899	0.138341
	IFN-γ	153.466	25.1514	0.16389
	IP-10	151.241	28.2982	0.187106
	MCP-1	160.172	24.114	0.15055
	MIP-1α	19.7156	3.56326	0.180733
	MIP-1β	9.36222	1.08335	0.115716
	RANTES	703.338	132.466	0.188339
	TNF-α	99.5178	28.55	0.286884
	VEGF	28.3322	3.13728	0.110732
