# Supplementary material for: Baseline Levels and Temporal Stability of 27 Multiplexed Serum Cytokine Concentrations in Healthy Subjects
Source: PLoS One. 2013 Dec 12;8(12):e76091. doi: 10.1371/journal.pone.0076091 (PMC3861126; doi:10.1371/journal.pone.0076091)
Supplement: Table S4 — (XLSX) [file pone.0076091.s004.xlsx]

## Sheet: Online Table 4
			Table S4
				Day 0					Day 7
				Median	IQR	%CV			Median	IQR	%CV
			PDGF-BB	21747.4	[12794-31441]	0.774934			25863.3	[17708-35738]	1.01833
			IL-1b	2.47	[0-6]	0.847279			3.38	[0-7]	0.925584
			IL-1Rα	230.4	[136-323]	1.55942			253.84	[171-362]	1.3437
			IL-2	ND	[0-3]	0.881053			ND	[0-6]	1.06895
			IL-4	36.065	[13-51]	0.616643			37.545	[14-53]	0.605112
			IL-5	2.19	[0-6]	1.27857			3.18	[0-7]	1.24269
			IL-6	12.455	[8-20]	1.26439			15.695	[10-26]	1.27534
			IL-7	30.16	[14-52]	2.28131			32	[17-55]	2.23311
			IL-8	34.2	[15-48]	0.76017			37.305	[24-51]	1.33206
			IL-9	59.31	[34-86]	7.37438			68.68	[37-103]	7.58131
			IL-10	0	[0-2]	1.10247			0.895	[0-4]	1.08004
			IL-12p70	25.555	[13-55]	1.31174			29.705	[15-66]	1.36114
			IL-13	9.18	[0-17]	1.11271			10.665	[3-19]	0.813839
			IL-15	ND	[0-0]	0.533338			ND	[0-0]	0.572273
			IL-17	157.155	[91-228]	1.14656			180.4	[119-247]	1.12061
			Eotaxin	204.585	[105-342]	0.761653			222.195	[113-363]	0.823668
			FGF-b	28.195	[4-62]	0.996734			38.17	[12-86]	0.960736
			G-CSF	44.715	[19-126]	0.886625			58.645	[24-148]	0.854118
			GM-CSF	ND	[0-0]	0.913236			ND	[0-1]	1.12593
			IFN-γ	418.1	[136-822]	1.54439			528.57	[249-909]	1.55676
			IP-10	1696.04	[1098-2616]	0.722336			1884.1	[1339-2895]	0.666745
			MCP-1	39.74	[22-67]	0.824698			53.76	[31-90]	0.75117
			MIP-1α	8.03	[0-15]	1.05009			10.88	[4-19]	1.04776
			MIP-1β	144.94	[112-194]	0.559653			166.97	[118-228]	0.645332
			RANTES	10264.2	[5734-14124]	0.518007			11740.2	[7982-15096]	0.594996
			TNF-α	0	[0-16]	1.36131			1.41651	[0-55]	1.41651
			VEGF	178.82	[94-322]	0.806126			225.74	[111-365]	0.848421
			ND not detectable
			conc of 144 healthy
